# Supplementary material for: Management of Dietary Habits and Diarrhea in Fap Individuals: A Mediterranean Low-Inflammatory Dietary Intervention
Source: Nutrients. 2021 Nov 9;13(11):3988. doi: 10.3390/nu13113988 (PMC8623170; doi:10.3390/nu13113988)
Supplement: Supplementary file 1 [file nutrients-13-03988-s001.zip]

Archive with 1 entries (1 files):
- nutrients-1443448-supplementary.pdf
